# Supplementary material for: An economic evaluation for prevention of diabetes mellitus in a developing country: a modelling study
Source: BMC Public Health. 2013 Aug 7;13:729. doi: 10.1186/1471-2458-13-729 (PMC3751006; doi:10.1186/1471-2458-13-729)
Supplement: Additional file 1 — Sensitivity of saving costs (US$) or increment QALYs to different assumptions for prevention strategies or control. This file involved the results of sensitivity analyses to different assumptions for different strategies, figures in tables were saving costs (US$) or increment QALYs. The file consisted of four separate sheets. Sheet 1 named “Performance and Compliance” involving the sensitivity of saving costs (US$) and increment QALYs to different compliance and detection level of screening at different initiation ages. The sheet 2–4 named “Initiation age of 25”, “Initiation age of 40” and “Initiation age of 60” respectively, involving the sensitivity of saving costs (US$) or increment QALYs to different assumptions for preventions strategies starting at age of 25, 40 and 60 years. In each sheet, the “OGTT” means oral glucose tolerance test. “IGT” means impaired glucose tolerance. “QALYs” means quality-adjusted life-years. As shown in sheet 1, decreasing the detection level of IGT and of the compliance level of screening would increase the costs per subject, and would result in a reduction of health effectiveness of subjects with diabetes or IGT in prevention groups. Sheet 2–4 showed the sensitivity of saving costs (US$) or increment QALYs to 20% increase or decrease in most assumptions, except the incidence of IGT which increased 200% and decreased 50% at all initiation ages. The insensitive results still supported the main conclusion that screening and intervention strategies for diabetes were cost-saving in China. [file 1471-2458-13-729-S1.xlsx]

## Sheet: Preformence and Compliance
Sensitivity of saving costs (US$) and increment QALYs to different detection level of IGT from screening initiated at different ages
Strategies	Reference	Saving costs (US$)		Reference	Increment QALYs
		0.8	0.6		0.8	0.6
Initiation age of 25
screening with diet intervention	6808.1	4087.81	2636.91	3.33	2.43	1.41
screening with exercise intervention	6868.67	4138.67	2636.43	3.33	2.43	1.41
screening with duo intervention	6861.49	4066.13	2536.9	3.33	2.43	1.41
screening alone	1129.79	538.62	238.68	2.4	1.5	0.48
Initiation age of 40
screening with diet intervention	3964.56	1564.45	961.13	2.59	1.95	1.44
screening with exercise intervention	3974.36	1574.24	969.04	2.58	1.94	1.43
screening with duo intervention	3903.28	1899.16	901.18	2.59	1.95	1.44
screening alone	454.03	453.91	262.71	1.37	0.73	0.22
Initiation age of 60
screening with diet intervention	2017.03	1297.03	494.87	0.56	0.39	0.24
screening with exercise intervention	2079.19	1359.19	449.99	0.56	0.39	0.24
screening with duo intervention	2071.69	1351.69	441.49	0.56	0.39	0.24
screening alone	394.39	174.39	92.19	0.33	0.16	0.01
Sensitivity of saving costs (US$) and increment QALYs to different compliance level of screening initiated at different ages
Different strategies	Reference	Saving costs(US$)		Reference	Increment QALYs
		0.8	0.6		0.8	0.6
Initiation age of 25
screening with diet intervention	6808.1	5057.48	3084.12	3.33	2.45	1.42
screening with exercise intervention	6868.67	5075.73	3091.46	3.33	2.44	1.42
screening with duo intervention	6861.49	5032.46	3066.46	3.33	2.45	1.42
screening alone	1129.79	820.1	650.75	2.4	1.61	0.48
Initiation age of 40
screening with diet intervention	3964.56	2885.25	1726.41	2.59	1.96	1.44
screening with exercise intervention	3974.36	2893.45	1716.15	2.58	1.95	1.43
screening with duo intervention	3903.28	2811.16	1765.19	2.59	1.96	1.44
screening alone	454.03	369.84	245.84	1.37	0.73	0.23
Initiation age of 60
screening with diet intervention	2017.03	1095.13	449.56	0.56	0.39	0.24
screening with exercise intervention	2079.19	1069.45	498.66	0.56	0.39	0.24
screening with duo intervention	2071.69	1054.01	489.85	0.56	0.39	0.24
screening alone	394.39	174.39	57.75	0.33	0.16	0.01

## Sheet: Initiation age of 25
Additional file Sensitivity of saving costs to different assumptions by prevention strategies initianted at age 25 years
Parameters	different prevention strategries
	screening with diet intervention		screening with exercise intervention		screening with duo-intervention		screening alone
	-20% / -50%	20% / 200%	-20% / -50%	20% / 200%	-20% / -50%	20% / 200%	-20% / -50%	20% / 200%
Saving costs
2-HPG Negative	7361.21	6199.28	7008.27	6121.3	7427.95	6183.34	1352.84	955.56
OGTT positive rate	6149.52	7182.49	6174.29	7085.64	6271.05	7155.36	1424.68	1041.27
Discount rate	7039.26	5986.29	7046.61	5945.41	7028.86	5901.89	14510.5	938.46
Incidence of IGT	6836.34	6724.19	6877.04	6727.03	6876.77	6728.52	1217.89	836.46
Incidence of diabetes in duo-intervention group	6801.1		6869.67		7055.46	6459.29	1129.79
Incidence of diabetes in diet intervention group	6925.63	6491.39	6869.67		6869.49		1129.79
Incidence of diabetes in exercise intervention group	6801.1		6175.68	6998.56	6869.49		1129.79
Annual transition rate of IGT to normal PG	6629.43	6938.29	6629.82	6928.44	6622.11	7040.46	895.95	1334.9
Incidence of CVD in intervention groups	7057.93	6332.29	7322.8	6025.09	7247.22	6018.46	1129.79
Incidence of Nephropathy in intervention groups	6981.81	6704.83	7042.46	6771.5	6967.85	6765.02	1129.79
Incidence of Neuropathy in intervention groups	6782.41	6902.5	6827.82	6900.38	6820.62	6860.33	1129.79
Incidence of Retinopathy in intervention groups	6750.06	6842.7	6814.93	6903.14	6831.05	6895.98	1129.79
Mortality of CVD in intervention groups	6415.85	7001.31	6505.06	7059.98	6497.99	7041.6	1129.79
Mortality of Nephropathy in intervention groups	6643.35	6903.87	6703.37	6955.93	6696.25	6972.65	1129.79
Incidence of diabetes in screening alone group	6801.1		6869.67		6869.49		1222.26	930.43
Incidence of diabetes in control group	6705.44	6840.1	6768.78	6897.35	6830.08	6893.48	1018.97	1223.19
Incidence of CVD in control groups	6749.53	7017.26	6707.47	7081.1	6700.61	7073.5	1009.39	1320.36
Incidence of Nephropathy in control groups	6768.34	6846.4	6828.75	6906.97	6821.59	6899.81	1055.3	1254.72
Incidence of Neuropathy in control groups	6768.34	6846.4	6828.75	6906.97	6821.59	6899.81	1056.41	1249.8
Incidence of Retinopathy in control groups	6778.63	6842.94	6811	6901.34	6841.9	6883.06	1077.96	1239.96
Mortality of CVD in control groups	7226.18	6273.94	7144.2	6332.78	7263.45	6325.79	1244.38	986.33
Mortality of Nephropathy in control groups	6811.83	6795.45	6901.41	6835.11	6918.43	6848.73	1150.63	1104.36
Cost for CVD treatment	6556.86	6946.46	6428.45	7007.2	6421.72	6998.18	921.32	1423.3
Cost for Nephropathy treatment	6516.84	6965.57	6548.93	6974.12	6542.24	6989.43	921.31	1323.32
Cost for Retinopathy treatment	6677.27	6979.73	6737.61	7041.04	6730.45	7033.78	1013.14	1379.02
Cost for Neuropathy treatment	6700.38	6979.73	6760.22	7041.04	6753.13	7033.78	950.02	1262.32
Cost for onset diabetes treatment	6710.57	7088.96	6770.74	7051.93	6763.61	7044.47	1014.65	1189.56
Cost for FGT	6805.17	6809.27	6868.44	6868.84	6861.35	6862.08	1129.56	1129.97
Cost for OGTT	6805.24	6810.03	6868.18	6870.67	6860.02	6861.98	1128.84	1130.3
Increment QALYs
Utility for onset of diabetes	3.07	3.57	3.08	3.58	3.08	3.58	2.24	2.61
Utility for CVD disease	3.13	3.48	3.15	3.48	3.15	3.38	2.27	2.59
Utility for Nephropathy	3.3	3.34	3.32	3.35	3.31	3.35	2.36	2.43
Utility for Neuropathy	3.31	3.38	3.32	3.39	3.32	3.39	2.37	2.44
Utility for Retinopathy	3.29	3.42	3.31	3.43	3.31	3.43	2.36	2.56
Utility for asymptomatic	3.25	3.39	3.31	3.4	3.31	3.4	2.36	2.42

## Sheet: Initiation age of 40
Additional file Sensitivity of saving costs to different assumptions by prevention strategies initianted at age 40 years
Parameters	different prevention strategries
	screening with diet intervention		screening with exercise intervention		screening with duo-intervention		screening alone
	-20% / -50%	20% / 200%	-20% / -50%	20% / 200%	-20% / -50%	20% / 200%	-20% / -50%	20% / 200%
Saving costs
2-HPG Negative	3951.73	3880.97	4118.85	3842.59	3981.21	3866.68	688.76	318.48
OGTT positive rate	3945.57	4002.16	3925.09	3979.35	3855.83	4014.34	425.48	489.25
Discount rate	4103.53	3265.36	4110.34	3908.87	4193.56	3836.33	490.07	416.5
Incidence of IGT	3969.94	3858.65	3986.16	3823.47	3968.42	3827.65	469.92	377.8
Incidence of diabetes in duo-intervention group	3964.56		3974.36		4004.51	3393.81	454.03
Incidence of diabetes in diet intervention group	4216.63	3354.12	3974.36		3903.28		454.03
Incidence of diabetes in exercise intervention group	3964.56		4313.33	3384.06	3903.28		454.03
Annual transition rate of IGT to normal PG	3911.78	4044.53	3849.61	4084.28	3902.06	4053.99	367.1	598.23
Incidence of CVD in intervention groups	4000.06	3937.55	4016.29	3962.6	4039.01	3898.57	454.03
Incidence of Nephropathy in intervention groups	4000.2	3918.38	4041.92	3949.88	4020.32	3900.44	454.03
Incidence of Neuropathy in intervention groups	4064.21	3911.63	4049.41	3896.25	4074.06	3897.46	454.03
Incidence of Retinopathy in intervention groups	4008.15	3915.52	3992.84	3952.26	4018.03	3901.89	454.03
Mortality of CVD in intervention groups	3918.36	4111	3903.26	4096.18	3881.91	4168.05	454.03
Mortality of Nephropathy in intervention groups	3918.38	4056.95	3903.29	4088.53	3881.93	4066.84	454.03
Incidence of diabetes in screening alone group	3964.56		3974.36		3903.28		495.12	405.48
Incidence of diabetes in control group	3894.36	4075.22	3880.18	4106.12	3858.34	4084.87	392.94	536.54
Incidence of CVD in control groups	3789.47	4092.71	3874.91	4077.26	3899.65	4102.24	373.36	516.14
Incidence of Nephropathy in control groups	3961.96	3967.12	3947	3992.16	3971.81	3976.96	452.46	455.59
Incidence of Neuropathy in control groups	3914.2	3993.95	3928.71	3979.74	3900.79	4003.85	371.85	583.39
Incidence of Retinopathy in control groups	3879.63	4159.64	3864.23	3989.41	3889.45	4039.95	430.09	478.35
Mortality of CVD in control groups	4218.22	3881.81	4104.64	3838.67	4228.17	3865.59	613.35	403.33
Mortality of Nephropathy in control groups	3942.35	3814.93	3975.41	3903.27	4000.3	3892.06	466.37	392.77
Cost for CVD treatment	3568.62	4378.49	3550.92	4364.27	3618.22	4341.38	427.12	557.93
Cost for Nephropathy treatment	3952.79	3976.32	3937.84	4012.94	3889.84	4032.62	445.84	462.22
Cost for Retinopathy treatment	3897.83	3949.48	3883.2	3990.21	3853.73	4087.87	403.96	504.08
Cost for Neuropathy treatment	3910.89	3959.43	3866.92	3980.67	3837.88	4000.14	399.63	508.41
Cost for onset diabetes treatment	3411.15	4258.96	3138.87	4244.32	3204.47	4219.13	435.51	506.58
Cost for FGT	3964.42	3964.71	3974.45	3974.73	3901.1	3906.79	453.11	453.95
Cost for OGTT	3964.22	3964.92	3974.19	3974.94	3900.01	3907.17	453.85	454.22
Increment QALYs
Utility for onset of diabetes	2.18	2.78	2.17	2.78	2.18	2.78	1.26	1.52
Utility for CVD disease	2.25	2.83	2.25	2.84	2.24	2.82	1.28	1.53
Utility for Nephropathy	2.58	2.59	2.59	2.6	2.58	2.58	1.37	1.37
Utility for Neuropathy	2.55	2.62	2.56	2.63	2.54	2.61	1.33	1.39
Utility for Retinopathy	2.55	2.65	2.54	2.61	2.54	2.61	1.34	1.42
Utility for asymptomatic	2.58	2.61	2.58	2.62	2.57	2.62	1.36	1.4

## Sheet: Initiation age of 60
Additional file Sensitivity of saving costs to different assumptions by prevention strategies initianted at age 60 years
Parameters	different prevention strategries
	screening with diet intervention		screening with exercise intervention		screening with duo-intervention		screening alone
	-20% / -50%	20% / 200%	-20% / -50%	20% / 200%	-20% / -50%	20% / 200%	-20% / -50%	20% / 200%
Saving costs
2-HPG Negative	2193.63	1941.77	2256.44	1901.08	2255.45	1890.01	544.5	240.76
OGTT positive rate	1954.67	2190.09	2002.19	2250.07	1996.46	2248.79	293.72	507.79
Discount rate	2208.22	2013.16	2216.6	2069.12	2208.83	2082.18	573.84	323.62
Incidence of IGT	2021.38	1914.01	2085.12	1979.72	2072.44	1970.04	394.49	294.07
Incidence of diabetes in duo-intervention group	2017.03		2079.19		2077.92	2065.83	394.39
Incidence of diabetes in diet intervention group	2018.21	2013.02	2079.19		2071.69		394.39
Incidence of diabetes in exercise intervention group	2017.03		2103.58	2058.5	2071.69		394.39
Annual transition rate of IGT to normal PG	1987.9	2119.44	1964.38	2356.66	1807.75	2348.87	215.26	501.87
Incidence of CVD in intervention groups	2022.46	1944.12	2192.54	2007.26	2230.32	1959.49	394.39
Incidence of Nephropathy in intervention groups	2193.06	1983.95	2228.6	2045.82	2248.87	2038.34	394.39
Incidence of Neuropathy in intervention groups	2192.51	1981.41	2231.13	2043.35	2248.36	2035.86	394.39
Incidence of Retinopathy in intervention groups	2073.16	1997.55	2128.61	2015.82	2198.87	2034.58	394.39
Mortality of CVD in intervention groups	1930.98	2162.31	1937.74	-2013.01	1930.32	2164.13	394.39
Mortality of Nephropathy in intervention groups	1927.35	2191.38	1934.28	2140.37	1926.8	2169.79	394.39
Incidence of diabetes in screening alone group	2017.03		2079.19		2071.69		394.37	139.7
Incidence of diabetes in control group	1999.32	2185.96	1934.25	2140.37	1926.83	2087.17	307.95	514.44
Incidence of CVD in control groups	1939.49	2255.9	1988.96	2263.09	1949.77	2255.65	269.19	556.09
Incidence of Nephropathy in control groups	1892.79	2192.59	1905.28	2203.58	1897.86	2193.48	302.46	480.16
Incidence of Neuropathy in control groups	2007.64	2148.64	1999.15	2143.95	2007.56	2154.17	293.64	516.16
Incidence of Retinopathy in control groups	1902.84	2540.92	1947.77	2548.53	1896.57	2540.66	312.84	516.64
Mortality of CVD in control groups	1947.27	2192.95	1979.97	2119.73	1972.18	2222.86	285.16	467.56
Mortality of Nephropathy in control groups	2026.94	1928.34	2199.31	1975.94	2032.11	1932.16	499.64	385.68
Cost for CVD treatment	1981.57	2038.69	1946.25	2055.74	1914.19	2048.72	310.47	455.19
Cost for Nephropathy treatment	1937.52	2186.9	1964.25	2153.31	1936.87	2186.45	236.09	456.09
Cost for Retinopathy treatment	1936.84	2199.31	1975.43	2145.69	1932.18	2149.54	315.9	519.06
Cost for Neuropathy treatment	1918.52	2186.9	1914.86	2193.93	1936.85	2179.45	269.78	469.67
Cost for onset diabetes treatment	1849.17	2196.01	1898.73	2159.36	1848.34	2112.54	308.02	445.29
Cost for FGT	2016.59	2017.86	2078.95	2079.96	2071.55	2071.97	393.12	395.01
Cost for OGTT	2015.48	2017.99	2077.25	2080.59	2070.5	2072.34	393.48	395.23
Increment QALYs
Utility for onset of diabetes	0.49	0.59	0.49	0.59	0.49	0.59	0.28	0.36
Utility for CVD disease	0.5	0.61	0.5	0.61	0.5	0.61	0.3	0.37
Utility for Nephropathy	0.55	0.56	0.55	0.56	0.55	0.57	0.32	0.33
Utility for Neuropathy	0.54	0.57	0.54	0.57	0.54	0.57	0.32	0.34
Utility for Retinopathy	0.54	0.56	0.54	0.57	0.54	0.57	0.32	0.34
Utility for asymptomatic	0.55	0.56	0.55	0.56	0.55	0.56	0.32	0.33
